# Supplementary material for: High–temporal resolution profiling reveals distinct immune trajectories following the first and second doses of COVID-19 mRNA vaccines
Source: Sci Adv. 2022 Nov 11;8(45):eabp9961. doi: 10.1126/sciadv.abp9961 (PMC9651857; doi:10.1126/sciadv.abp9961)
Supplement: Supplementary file 2 — Supplemental files S1 to S4 [file sciadv.abp9961_supplemental_files_s1_to_s4.zip]

Archive with 4 entries (4 files):
- sciadv.abp9961_supplemental_file_s1.xls
- sciadv.abp9961_supplemental_file_s2.xls
- sciadv.abp9961_supplemental_file_s3.xls
- sciadv.abp9961_supplemental_file_s4.xls
